# Supplementary material for: Genome analysis and genomic comparison of a fungal cultivar of the nonsocial weevil Euops chinensis reveals its plant decomposition and protective roles in fungus-farming mutualism
Source: Front Microbiol. 2023 Feb 16;14:1048910. doi: 10.3389/fmicb.2023.1048910 (PMC9978505; doi:10.3389/fmicb.2023.1048910)
Supplement: Supplementary file 1 [file Data_Sheet_1.zip]

Archive with 2 entries (2 files):
- Fig. S.docx
- Table S.docx
